# Supplementary material for: Eugenol Essential Oil and Nanoemulsion as Antihydatic Agents with Antifibrotic and Immunomodulatory Effects in Cystic Echinococcosis
Source: Trop Med Infect Dis. 2023 Apr 27;8(5):253. doi: 10.3390/tropicalmed8050253 (PMC10223691; doi:10.3390/tropicalmed8050253)
Supplement: Supplementary file 1 [file tropicalmed-08-00253-s001.zip]

Archive with 1 entries (1 files):
- tropicalmed-2302351-supplementary.pdf
